# Supplementary material for: Gut Microbiota of Great Spotted Cuckoo Nestlings is a Mixture of Those of Their Foster Magpie Siblings and of Cuckoo Adults
Source: Genes (Basel). 2018 Jul 27;9(8):381. doi: 10.3390/genes9080381 (PMC6115760; doi:10.3390/genes9080381)
Supplement: Supplementary file 1 [file genes-09-00381-s001.zip]

Archive with 1 entries (1 files):
- genes-326337-supplementary-final.docx
